# Supplementary material for: What’s in Your Heart? Development of a Culturally Grounded and Trauma-Informed Parenting Support Program with a Pacific Northwest Tribe
Source: Int J Environ Res Public Health. 2025 Aug 10;22(8):1253. doi: 10.3390/ijerph22081253 (PMC12386269; doi:10.3390/ijerph22081253)
Supplement: Supplementary file 1 [file ijerph-22-01253-s001.zip]

Archive with 1 entries (1 files):
- ijerph-3760764-supplementary.pdf
